# Supplementary material for: A Novel Role of BIRC3 in Stemness Reprogramming of Glioblastoma
Source: Int J Mol Sci. 2021 Dec 28;23(1):297. doi: 10.3390/ijms23010297 (PMC8745052; doi:10.3390/ijms23010297)
Supplement: Supplementary file 1 [file ijms-23-00297-s001.zip]

Archive with 1 entries (1 files):
- ijms-1482956-supplementary.pdf
